# Supplementary material for: KIF2C accelerates the development of non-small cell lung cancer and is suppressed by miR-186-3p via the AKT-GSK3β-β-catenin pathway
Source: Sci Rep. 2023 May 4;13:7288. doi: 10.1038/s41598-023-30073-5 (PMC10160078; doi:10.1038/s41598-023-30073-5)
Supplement: Supplementary file 1 — Supplementary Table 1. [file 41598_2023_30073_MOESM1_ESM.xls]

#please cite:
#Zhou KR, Liu S, Cai L, et al. ENCORI: The Encyclopedia of RNA Interactomes.
#2.Li JH, et al.starBase v2.0: decoding miRNA-ceRNA, miRNA-ncRNA and protein-RNA interaction networks from large-scale CLIP-Seq data , Nucleic Acids Res. 2014 Jan;42:D92-7.
miRNAid	miRNAname	geneID	geneName	geneType	chromosome	narrowStart	narrowEnd	broadStart	broadEnd	strand	clipExpNum	degraExpNum	RBP	PITA	RNA22	miRmap	microT	miRanda	PicTar	TargetScan	pancancerNum
MIMAT0000068	hsa-miR-15a-5p	ENSG00000142945	KIF2C	protein_coding	chr1	45233170	45233175	45233170	45233175	+	4	0	AGO2	1	0	0	0	0	0	0	0
MIMAT0000069	hsa-miR-16-5p	ENSG00000142945	KIF2C	protein_coding	chr1	45233170	45233175	45233170	45233175	+	4	0	AGO2	1	0	0	0	0	0	0	0
MIMAT0000077	hsa-miR-22-3p	ENSG00000142945	KIF2C	protein_coding	chr1	45232998	45233004	45232998	45233004	+	3	0	AGO1-4,AGO2	1	0	0	0	0	0	0	14
MIMAT0000095	hsa-miR-96-5p	ENSG00000142945	KIF2C	protein_coding	chr1	45232970	45232975	45232970	45232975	+	3	0	AGO1,AGO1-4	1	0	0	0	0	0	0	1
MIMAT0000099	hsa-miR-101-3p	ENSG00000142945	KIF2C	protein_coding	chr1	45233327	45233332	45233327	45233332	+	9	0	AGO1,AGO1-4,AGO2	1	0	0	0	0	0	0	18
MIMAT0000099	hsa-miR-101-3p	ENSG00000142945	KIF2C	protein_coding	chr1	45233358	45233363	45233358	45233363	+	2	0	AGO2	1	0	0	0	0	0	0	18
MIMAT0000232	hsa-miR-199a-3p	ENSG00000142945	KIF2C	protein_coding	chr1	45233357	45233362	45233357	45233362	+	2	0	AGO2	1	0	0	0	0	0	0	3
MIMAT0000243	hsa-miR-148a-3p	ENSG00000142945	KIF2C	protein_coding	chr1	45233275	45233280	45233275	45233280	+	24	0	AGO1,AGO1-4,AGO2,AGO3	1	0	0	0	0	0	0	9
MIMAT0000253	hsa-miR-10a-5p	ENSG00000142945	KIF2C	protein_coding	chr1	45232939	45232944	45232939	45232944	+	3	0	AGO1-4,AGO2	1	0	0	0	0	0	0	10
MIMAT0000254	hsa-miR-10b-5p	ENSG00000142945	KIF2C	protein_coding	chr1	45232939	45232944	45232939	45232944	+	3	0	AGO1-4,AGO2	1	0	0	0	0	0	0	10
MIMAT0000256	hsa-miR-181a-5p	ENSG00000142945	KIF2C	protein_coding	chr1	45233279	45233285	45233266	45233286	+	25	0	AGO1,AGO1-4,AGO2,AGO3	1	0	1	0	1	0	0	7
MIMAT0000257	hsa-miR-181b-5p	ENSG00000142945	KIF2C	protein_coding	chr1	45233279	45233285	45233266	45233286	+	25	0	AGO1,AGO1-4,AGO2,AGO3	1	0	0	0	1	0	0	3
MIMAT0000258	hsa-miR-181c-5p	ENSG00000142945	KIF2C	protein_coding	chr1	45233279	45233285	45233266	45233286	+	25	0	AGO1,AGO1-4,AGO2,AGO3	1	0	1	0	1	0	0	15
MIMAT0000259	hsa-miR-182-5p	ENSG00000142945	KIF2C	protein_coding	chr1	45232970	45232975	45232970	45232975	+	3	0	AGO1,AGO1-4	1	0	0	0	0	0	0	2
MIMAT0000269	hsa-miR-212-3p	ENSG00000142945	KIF2C	protein_coding	chr1	45233359	45233364	45233359	45233364	+	2	0	AGO2	1	0	0	0	0	0	0	2
MIMAT0000271	hsa-miR-214-3p	ENSG00000142945	KIF2C	protein_coding	chr1	45233240	45233245	45233240	45233245	+	6	0	AGO1-4,AGO2	1	0	0	0	0	0	0	5
MIMAT0000274	hsa-miR-217	ENSG00000142945	KIF2C	protein_coding	chr1	45218809	45218835	45218809	45218835	+	1	1	AGO2	0	1	0	0	0	0	0	8
MIMAT0000417	hsa-miR-15b-5p	ENSG00000142945	KIF2C	protein_coding	chr1	45233170	45233175	45233170	45233175	+	4	0	AGO2	1	0	0	0	0	0	0	0
MIMAT0000421	hsa-miR-122-5p	ENSG00000142945	KIF2C	protein_coding	chr1	45233030	45233036	45233017	45233037	+	3	0	AGO1-4,AGO2	1	0	1	0	1	0	0	2
MIMAT0000426	hsa-miR-132-3p	ENSG00000142945	KIF2C	protein_coding	chr1	45233359	45233364	45233359	45233364	+	2	0	AGO2	1	0	0	0	0	0	0	3
MIMAT0000436	hsa-miR-144-3p	ENSG00000142945	KIF2C	protein_coding	chr1	45233327	45233332	45233327	45233332	+	9	0	AGO1,AGO1-4,AGO2	1	0	0	0	0	0	0	4
MIMAT0000436	hsa-miR-144-3p	ENSG00000142945	KIF2C	protein_coding	chr1	45233358	45233363	45233358	45233363	+	2	0	AGO2	1	0	0	0	0	0	0	4
MIMAT0000438	hsa-miR-152-3p	ENSG00000142945	KIF2C	protein_coding	chr1	45233275	45233280	45233275	45233280	+	24	0	AGO1,AGO1-4,AGO2,AGO3	1	0	0	0	0	0	0	9
MIMAT0000448	hsa-miR-136-5p	ENSG00000142945	KIF2C	protein_coding	chr1	45233176	45233182	45233161	45233183	+	4	0	AGO2	1	0	0	0	1	0	0	3
MIMAT0000456	hsa-miR-186-3p	ENSG00000142945	KIF2C	protein_coding	chr1	45233103	45233108	45233103	45233108	+	3	0	AGO1-4,AGO2	1	0	0	0	0	0	0	0
MIMAT0000461	hsa-miR-195-5p	ENSG00000142945	KIF2C	protein_coding	chr1	45233170	45233175	45233170	45233175	+	4	0	AGO2	1	0	0	0	0	0	0	13
MIMAT0000510	hsa-miR-320a	ENSG00000142945	KIF2C	protein_coding	chr1	45233136	45233141	45233136	45233141	+	2	0	AGO2	1	0	0	0	0	0	0	3
MIMAT0000690	hsa-miR-296-5p	ENSG00000142945	KIF2C	protein_coding	chr1	45232990	45232995	45232990	45232995	+	4	0	AGO1,AGO1-4,AGO2	1	0	0	0	0	0	0	1
MIMAT0000736	hsa-miR-381-3p	ENSG00000142945	KIF2C	protein_coding	chr1	45233387	45233392	45233372	45233393	+	1	2	AGO2	1	0	0	0	1	0	0	6
MIMAT0000759	hsa-miR-148b-3p	ENSG00000142945	KIF2C	protein_coding	chr1	45233275	45233280	45233275	45233280	+	24	0	AGO1,AGO1-4,AGO2,AGO3	1	0	0	0	0	0	0	3
MIMAT0000763	hsa-miR-338-3p	ENSG00000142945	KIF2C	protein_coding	chr1	45233241	45233246	45233241	45233246	+	6	0	AGO1-4,AGO2	1	0	0	0	0	0	0	6
MIMAT0001340	hsa-miR-423-3p	ENSG00000142945	KIF2C	protein_coding	chr1	45233269	45233276	45233269	45233276	+	22	0	AGO1,AGO1-4,AGO2,AGO3	1	0	0	0	0	0	0	0
MIMAT0001341	hsa-miR-424-5p	ENSG00000142945	KIF2C	protein_coding	chr1	45233170	45233175	45233170	45233175	+	4	0	AGO2	1	0	0	0	0	0	0	1
MIMAT0002806	hsa-miR-490-3p	ENSG00000142945	KIF2C	protein_coding	chr1	45232956	45232961	45232956	45232961	+	4	0	AGO1,AGO1-4,AGO2	1	0	0	0	0	0	0	9
MIMAT0002816	hsa-miR-494-3p	ENSG00000142945	KIF2C	protein_coding	chr1	45233302	45233308	45233288	45233309	+	19	0	AGO1,AGO1-4,AGO2,AGO3	1	0	0	0	1	0	0	2
MIMAT0002820	hsa-miR-497-5p	ENSG00000142945	KIF2C	protein_coding	chr1	45233170	45233175	45233170	45233175	+	4	0	AGO2	1	0	0	0	0	0	0	10
MIMAT0002821	hsa-miR-181d-5p	ENSG00000142945	KIF2C	protein_coding	chr1	45233279	45233285	45233266	45233286	+	25	0	AGO1,AGO1-4,AGO2,AGO3	1	0	0	0	1	0	0	11
MIMAT0002823	hsa-miR-512-3p	ENSG00000142945	KIF2C	protein_coding	chr1	45233274	45233279	45233274	45233279	+	23	0	AGO1,AGO1-4,AGO2,AGO3	1	0	0	0	0	0	0	0
MIMAT0002826	hsa-miR-515-5p	ENSG00000142945	KIF2C	protein_coding	chr1	45233178	45233183	45233178	45233183	+	3	0	AGO2	1	0	0	0	0	0	0	2
MIMAT0002830	hsa-miR-520f-3p	ENSG00000142945	KIF2C	protein_coding	chr1	45233274	45233279	45233274	45233279	+	23	0	AGO1,AGO1-4,AGO2,AGO3	1	0	0	0	0	0	0	3
MIMAT0002839	hsa-miR-525-3p	ENSG00000142945	KIF2C	protein_coding	chr1	45233261	45233266	45233261	45233266	+	22	0	AGO1,AGO1-4,AGO2	1	0	0	0	0	0	0	1
MIMAT0002850	hsa-miR-524-3p	ENSG00000142945	KIF2C	protein_coding	chr1	45233261	45233266	45233261	45233266	+	22	0	AGO1,AGO1-4,AGO2	1	0	0	0	0	0	0	1
MIMAT0002858	hsa-miR-520g-3p	ENSG00000142945	KIF2C	protein_coding	chr1	45232914	45232919	45232914	45232919	+	3	0	AGO1-4,AGO2	1	0	0	0	0	0	0	1
MIMAT0002867	hsa-miR-520h	ENSG00000142945	KIF2C	protein_coding	chr1	45232914	45232919	45232914	45232919	+	3	0	AGO1-4,AGO2	1	0	0	0	0	0	0	0
MIMAT0002874	hsa-miR-503-5p	ENSG00000142945	KIF2C	protein_coding	chr1	45233170	45233175	45233170	45233175	+	4	0	AGO2	1	0	0	0	0	0	0	0
MIMAT0002877	hsa-miR-513a-5p	ENSG00000142945	KIF2C	protein_coding	chr1	45227595	45227623	45227595	45227623	+	3	0	AGO1,AGO1-4,AGO2	0	0	0	1	0	0	0	4
MIMAT0002890	hsa-miR-299-5p	ENSG00000142945	KIF2C	protein_coding	chr1	45233250	45233255	45233250	45233255	+	17	0	AGO1,AGO1-4,AGO2	1	0	0	0	0	0	0	3
MIMAT0003161	hsa-miR-493-3p	ENSG00000142945	KIF2C	protein_coding	chr1	45233253	45233258	45233253	45233258	+	21	0	AGO1,AGO1-4,AGO2	1	0	0	0	0	0	0	1
MIMAT0003311	hsa-miR-641	ENSG00000142945	KIF2C	protein_coding	chr1	45233282	45233288	45233282	45233288	+	20	0	AGO1,AGO1-4,AGO2,AGO3	1	0	1	0	0	0	0	0
MIMAT0003329	hsa-miR-411-5p	ENSG00000142945	KIF2C	protein_coding	chr1	45233320	45233325	45233320	45233325	+	8	1	AGO1,AGO1-4,AGO2	1	0	0	0	0	0	0	5
MIMAT0003881	hsa-miR-668-3p	ENSG00000142945	KIF2C	protein_coding	chr1	45233018	45233024	45232997	45233025	+	4	0	AGO1-4,AGO2	1	0	0	1	0	0	0	6
MIMAT0004563	hsa-miR-199b-3p	ENSG00000142945	KIF2C	protein_coding	chr1	45233357	45233362	45233357	45233362	+	2	0	AGO2	1	0	0	0	0	0	0	3
MIMAT0004682	hsa-miR-361-3p	ENSG00000142945	KIF2C	protein_coding	chr1	45232979	45232984	45232979	45232984	+	4	0	AGO1,AGO1-4,AGO2	1	0	0	0	0	0	0	5
MIMAT0004692	hsa-miR-340-5p	ENSG00000142945	KIF2C	protein_coding	chr1	45233364	45233385	45233364	45233385	+	1	2	AGO2	0	0	0	0	1	0	0	0
MIMAT0004784	hsa-miR-455-3p	ENSG00000142945	KIF2C	protein_coding	chr1	45233163	45233169	45233163	45233169	+	3	0	AGO2	1	0	0	0	0	0	0	2
MIMAT0004795	hsa-miR-574-5p	ENSG00000142945	KIF2C	protein_coding	chr1	45233030	45233035	45233030	45233035	+	3	0	AGO1-4,AGO2	1	0	0	0	0	0	0	1
MIMAT0004809	hsa-miR-628-5p	ENSG00000142945	KIF2C	protein_coding	chr1	45233127	45233132	45233127	45233132	+	2	0	AGO2	1	0	0	0	0	0	0	3
MIMAT0004903	hsa-miR-300	ENSG00000142945	KIF2C	protein_coding	chr1	45233387	45233392	45233372	45233393	+	1	2	AGO2	1	0	0	0	1	0	0	0
MIMAT0004911	hsa-miR-874-3p	ENSG00000142945	KIF2C	protein_coding	chr1	45232995	45233001	45232994	45233001	+	3	0	AGO1-4,AGO2	1	0	1	0	0	0	0	11
MIMAT0004947	hsa-miR-885-5p	ENSG00000142945	KIF2C	protein_coding	chr1	45233175	45233180	45233175	45233180	+	4	0	AGO2	1	0	0	0	0	0	0	10
MIMAT0004952	hsa-miR-665	ENSG00000142945	KIF2C	protein_coding	chr1	45233198	45233203	45233198	45233203	+	3	0	AGO2	1	0	0	0	0	0	0	2
MIMAT0005458	hsa-miR-1224-5p	ENSG00000142945	KIF2C	protein_coding	chr1	45233045	45233050	45233045	45233050	+	3	0	AGO1-4,AGO2	1	0	0	0	0	0	0	4
MIMAT0005792	hsa-miR-320b	ENSG00000142945	KIF2C	protein_coding	chr1	45233136	45233141	45233136	45233141	+	2	0	AGO2	1	0	0	0	0	0	0	2
MIMAT0005793	hsa-miR-320c	ENSG00000142945	KIF2C	protein_coding	chr1	45233136	45233141	45233136	45233141	+	2	0	AGO2	1	0	0	0	0	0	0	3
MIMAT0005796	hsa-miR-1271-5p	ENSG00000142945	KIF2C	protein_coding	chr1	45232970	45232975	45232970	45232975	+	3	0	AGO1,AGO1-4	1	0	0	0	0	0	0	2
MIMAT0005877	hsa-miR-1286	ENSG00000142945	KIF2C	protein_coding	chr1	45218814	45218832	45218814	45218832	+	1	1	AGO2	0	1	0	0	0	0	0	2
MIMAT0005877	hsa-miR-1286	ENSG00000142945	KIF2C	protein_coding	chr1	45233152	45233157	45233152	45233157	+	3	0	AGO2	1	0	0	0	0	0	0	2
MIMAT0005884	hsa-miR-1294	ENSG00000142945	KIF2C	protein_coding	chr1	45233059	45233064	45233059	45233064	+	2	0	AGO1-4	1	0	0	0	0	0	0	1
MIMAT0005903	hsa-miR-1251-5p	ENSG00000142945	KIF2C	protein_coding	chr1	45233337	45233342	45233337	45233342	+	5	0	AGO1-4,AGO2	1	0	1	0	0	0	0	4
MIMAT0005903	hsa-miR-1251-5p	ENSG00000142945	KIF2C	protein_coding	chr1	45233346	45233351	45233346	45233351	+	5	0	AGO1-4,AGO2	1	0	1	0	0	0	0	4
MIMAT0005930	hsa-miR-1276	ENSG00000142945	KIF2C	protein_coding	chr1	45233315	45233320	45233315	45233320	+	10	0	AGO1,AGO1-4,AGO2	1	0	0	0	0	0	0	0
MIMAT0005951	hsa-miR-1307-3p	ENSG00000142945	KIF2C	protein_coding	chr1	45233270	45233275	45233270	45233275	+	22	0	AGO1,AGO1-4,AGO2,AGO3	1	0	0	0	0	0	0	0
MIMAT0005952	hsa-miR-1321	ENSG00000142945	KIF2C	protein_coding	chr1	45233185	45233190	45233185	45233190	+	3	0	AGO2	1	0	0	0	0	0	0	0
MIMAT0005952	hsa-miR-1321	ENSG00000142945	KIF2C	protein_coding	chr1	45233333	45233338	45233333	45233338	+	7	0	AGO1,AGO1-4,AGO2	1	0	0	0	0	0	0	0
MIMAT0005955	hsa-miR-1197	ENSG00000142945	KIF2C	protein_coding	chr1	45233196	45233201	45233196	45233201	+	3	0	AGO2	1	0	0	0	0	0	0	3
MIMAT0006764	hsa-miR-320d	ENSG00000142945	KIF2C	protein_coding	chr1	45233136	45233141	45233136	45233141	+	2	0	AGO2	1	0	0	0	0	0	0	1
MIMAT0016895	hsa-miR-2355-5p	ENSG00000142945	KIF2C	protein_coding	chr1	45233004	45233009	45232982	45233010	+	4	0	AGO1,AGO1-4,AGO2	0	0	1	1	0	1	0	1
MIMAT0016895	hsa-miR-2355-5p	ENSG00000142945	KIF2C	protein_coding	chr1	45233206	45233212	45233185	45233213	+	3	0	AGO2	0	0	1	1	0	0	0	1
MIMAT0017997	hsa-miR-3617-5p	ENSG00000142945	KIF2C	protein_coding	chr1	45233282	45233288	45233282	45233288	+	20	0	AGO1,AGO1-4,AGO2,AGO3	0	0	1	0	0	0	0	0
MIMAT0019700	hsa-miR-4640-3p	ENSG00000142945	KIF2C	protein_coding	chr1	45233009	45233015	45233009	45233015	+	3	0	AGO1-4,AGO2	0	0	1	0	0	0	0	3
